# Supplementary material for: Development and Complex Application of Methods for the Identification of Mutations in the FAD3A and FAD3B Genes Resulting in the Reduced Content of Linolenic Acid in Flax Oil
Source: Plants (Basel). 2022 Dec 24;12(1):95. doi: 10.3390/plants12010095 (PMC9824437; doi:10.3390/plants12010095)
Supplement: Supplementary file 1 [file plants-12-00095-s001.zip › Supplementary Table S1.xlsx]

## Sheet: Лист1
Supplementary Table S1. Flax plant material from the collection of the Institute for Flax that was used for the identification of the G to A mutation in exon 1 of FAD3A, C to T mutation in exon 2 of FAD3B, and C to T mutation in exon 5 of FAD3A using targeted deep sequencing, high resolution melting (HRM) analysis, and cleaved amplified polymorphic sequences (CAPS) markers.
"x" indicates which samples were analyzed by which method
Sample name	Variety/Line/Hybrid	Targeted deep sequencing	HRM analysis	CAPS markers
L602	Hi de France	x
L603	L.8709-5-10	x
L604	N 3860	x
L605	B-15	x
L608	N 3895	x
L609	K-74	x
L610	Moolzyzan	x
L611	Cki 10	x
L612	NP RR	x
L613	Soletsky kr	x
L614	S Yanyshina A.A.	x
L615	T Yanyshina A.A.	x
L616	N 3810	x
L617	N 3841	x
L618	Stormont Motley	x
L619	N 3809	x
L620	Istok	x
L621	Honkie 49	x
L622	Focus	x
L623	g.579	x
L624	g.580	x
L625	g.582	x
L626	g.586	x
L627	g.587	x
L628	g.588	x
L629	g.591	x
L630	g.592	x
L631	g.594	x
L632	g.595	x
L633	g.597	x
L634	g.598	x
L635	g.602	x
L636	g.603	x
L637	g.604	x
L638	g.605	x
L639	g.610	x
L640	g.614	x
L641	g.615	x
L642	g.616	x
L643	g.618	x
L644	g.619	x
L645	g.620	x
L646	g.621	x
M1	F3 Raciol x AGT 427/10	x
M2	F3 Raciol x AGT 427/10	x
M3	F3 Raciol x AGT 427/10	x
M4	F3 Raciol x AGT 427/10	x
M5	F3 Raciol x AGT 427/10	x
M6	F3 Raciol x AGT 427/10	x
M7	F3 Raciol x AGT 427/10	x
M8	F3 Raciol x AGT 427/10	x
M9	F3 Raciol x AGT 427/10	x
M10	F3 Raciol x AGT 427/10	x
M11	F3 Raciol x AGT 427/10	x
M12	F3 Raciol x AGT 427/10	x
M13	F3 Raciol x AGT 427/10	x
M14	F3 Raciol x AGT 427/10	x
M15	F3 Raciol x AGT 427/10	x
M16	F3 Raciol x AGT 427/10	x
M17	F3 Raciol x AGT 427/10	x
M18	F3 Raciol x AGT 427/10	x
M19	F3 Raciol x AGT 427/10	x
M20	F3 Raciol x AGT 427/10	x
M21	F3 Raciol x AGT 427/10	x
M22	F3 Raciol x AGT 427/10	x
M23	F3 Raciol x AGT 427/10	x
M24	F3 Raciol x AGT 427/10	x
M25	F3 Raciol x AGT 427/10	x
M26	F3 Raciol x AGT 427/10	x
M27	F3 Raciol x AGT 427/10	x
M28	F3 Raciol x AGT 427/10	x
M29	F3 Raciol x AGT 427/10	x
M30	F3 Raciol x AGT 427/10	x
M31	F3 Raciol x AGT 427/10	x
M32	F3 Raciol x AGT 427/10	x
M33	F3 Raciol x AGT 427/10	x
M34	F3 Raciol x AGT 427/10	x
M35	F3 Raciol x AGT 427/10	x
M36	F3 Raciol x AGT 427/10	x
M37	F3 Raciol x AGT 427/10	x
M38	F3 Raciol x AGT 427/10	x
M39	F3 Raciol x AGT 427/10	x
M40	F3 Raciol x AGT 427/10	x
M41	F3 Raciol x AGT 427/10	x
M42	F3 Raciol x AGT 427/10	x
M43	F3 Raciol x AGT 427/10	x
M44	F3 Raciol x AGT 427/10	x
M45	F3 Raciol x AGT 427/10	x
M46	F3 Raciol x AGT 427/10	x
M47	F3 Raciol x AGT 427/10	x
M48	F3 Raciol x AGT 427/10	x
M49	F3 Raciol x AGT 427/10	x
M50	F3 Raciol x AGT 427/10	x
M51	F3 Raciol x AGT 427/10	x
M52	F3 Raciol x AGT 427/10	x
M53	F3 Raciol x AGT 427/10	x
M54	F3 Raciol x AGT 427/10	x
M55	F3 Raciol x AGT 427/10	x
M56	F3 Raciol x AGT 427/10	x
M57	F3 Raciol x AGT 427/10	x
M58	F3 Raciol x AGT 427/10	x
M59	F3 Raciol x AGT 427/10	x
M60	F3 Raciol x AGT 427/10	x
M61	F3 Raciol x AGT 427/10	x
M62	F3 Raciol x AGT 427/10	x
M63	F3 Raciol x AGT 427/10	x
M64	F3 Raciol x AGT 427/10	x
M65	F3 Raciol x AGT 427/10	x
M66	F3 Raciol x AGT 427/10	x
M67	F3 Raciol x AGT 427/10	x
M68	F3 Raciol x AGT 427/10	x
M69	F3 Raciol x AGT 427/10	x
M70	F3 Raciol x AGT 427/10	x
M71	F3 Raciol x AGT 427/10	x
M72	F3 Raciol x AGT 427/10	x
M73	F3 Raciol x AGT 427/10	x
M74	F3 Raciol x AGT 427/10	x
M75	F3 Raciol x AGT 427/10	x
M76	F3 Raciol x AGT 427/10	x
M77	F3 Raciol x AGT 427/10	x
M78	F3 Raciol x AGT 427/10	x
M79	F3 Raciol x AGT 427/10	x
M80	F3 Raciol x AGT 427/10	x
M81	F3 Raciol x AGT 427/10	x
M82	F3 Raciol x AGT 427/10	x
M83	F3 Raciol x AGT 427/10	x
M84	F3 Raciol x AGT 427/10	x
M85	F3 Raciol x AGT 427/10	x
M86	F3 Raciol x AGT 427/10	x
M87	F3 Raciol x AGT 427/10	x
M88	F3 Raciol x AGT 427/10	x
M89	F3 Raciol x AGT 427/10	x
M90	F3 Raciol x AGT 427/10	x
M91	F3 Raciol x AGT 427/10	x
M92	F3 Raciol x AGT 427/10	x
M93	F3 Raciol x AGT 427/10	x
M94	F3 Raciol x AGT 427/10	x
M95	F3 LM 98 x AGT 427/10	x
M96	F3 LM 98 x AGT 427/10	x
M97	F3 LM 98 x AGT 427/10	x
M98	F3 LM 98 x AGT 427/10	x
M99	F3 LM 98 x AGT 427/10	x
M100	F3 LM 98 x AGT 427/10	x
M101	F3 LM 98 x AGT 427/10	x
M102	F3 LM 98 x AGT 427/10	x
M103	F3 LM 98 x AGT 427/10	x
M104	F3 LM 98 x AGT 427/10	x
M105	F3 LM 98 x AGT 427/10	x
M106	F3 LM 98 x AGT 427/10	x
M107	F3 LM 98 x AGT 427/10	x
M108	F3 LM 98 x AGT 427/10	x
M109	F3 LM 98 x AGT 427/10	x
M110	F3 LM 98 x AGT 427/10	x
M111	F3 LM 98 x AGT 427/10	x
M112	F3 LM 98 x AGT 427/10	x
M113	F3 LM 98 x AGT 427/10	x
M114	F3 LM 98 x AGT 427/10	x
M115	F3 LM 98 x AGT 427/10	x
M116	F3 LM 98 x AGT 427/10	x
M117	F3 LM 98 x AGT 427/10	x
M118	F3 LM 98 x AGT 427/10	x
M119	F3 LM 98 x AGT 427/10	x
M120	F3 LM 98 x AGT 427/10	x
M121	F3 LM 98 x AGT 427/10	x
M122	F3 LM 98 x AGT 427/10	x
M123	F3 LM 98 x AGT 427/10	x
M124	F3 LM 98 x AGT 427/10	x
M125	F3 LM 98 x AGT 427/10	x
M126	F3 LM 98 x AGT 427/10	x
M127	F3 LM 98 x AGT 427/10	x
M128	F3 LM 98 x AGT 427/10	x
M129	F3 LM 98 x AGT 427/10	x
M130	F3 LM 98 x AGT 427/10	x
M131	F3 LM 98 x AGT 427/10	x
M132	F3 LM 98 x AGT 427/10	x
M133	F3 LM 98 x AGT 427/10	x
M134	F3 LM 98 x AGT 427/10	x
M135	F3 LM 98 x AGT 427/10	x
M136	F3 LM 98 x AGT 427/10	x
M137	F3 LM 98 x AGT 427/10	x
M138	F3 LM 98 x AGT 427/10	x
M139	F3 LM 98 x AGT 427/10	x
M140	F3 LM 98 x AGT 427/10	x
M141	F3 LM 98 x AGT 427/10	x
M143	F3 LM 98 x AGT 427/10	x
M144	F3 LM 98 x AGT 427/10	x
M145	F3 LM 98 x AGT 427/10	x
M146	F3 LM 98 x AGT 427/10	x
M147	F3 LM 98 x AGT 427/10	x
M148	F3 LM 98 x AGT 427/10	x
M149	F3 LM 98 x AGT 427/10	x
M150	F3 LM 98 x AGT 427/10	x
M151	F3 LM 98 x AGT 427/10	x
M152	F3 LM 98 x AGT 427/10	x
M153	F3 LM 98 x AGT 427/10	x
M154	F3 LM 98 x AGT 427/10	x
M155	F3 LM 98 x AGT 427/10	x
M156	F3 LM 98 x AGT 427/10	x
M157	F3 LM 98 x AGT 427/10	x
M159	F3 LM 98 x AGT 427/10	x
M160	F3 LM 98 x AGT 427/10	x
M161	F3 LM 98 x AGT 427/10	x
M162	F3 LM 98 x AGT 427/10	x
M163	F3 LM 98 x AGT 427/10	x
M164	F3 LM 98 x AGT 427/10	x
M165	F3 LM 98 x AGT 427/10	x
M166	F3 LM 98 x AGT 427/10	x
M167	F3 LM 98 x AGT 427/10	x
M168	F3 LM 98 x AGT 427/10	x
M169	F3 LM 98 x AGT 427/10	x
M170	F3 LM 98 x AGT 427/10	x
M171	F3 LM 98 x AGT 427/10	x
M172	F3 LM 98 x AGT 427/10	x
M173	F3 LM 98 x AGT 427/10	x
M174	F3 LM 98 x AGT 427/10	x
M175	F3 LM 98 x AGT 427/10	x
M176	F3 LM 98 x AGT 427/10	x
M178	F3 LM 98 x AGT 427/10	x
M179	F3 LM 98 x AGT 427/10	x
M180	F3 LM 98 x AGT 427/10	x
M181	F3 LM 98 x AGT 427/10	x
M182	F3 LM 98 x AGT 427/10	x
M183	F3 LM 98 x AGT 427/10	x
M184	F3 LM 98 x AGT 427/10	x
T1	AGT 1535/07	x	x	x
T2	AGT 1535/07	x	x	x
T3	AGT 1535/07	x	x	x
T4	AGT 1535/07	x	x	x
T5	AGT 1535/07	x	x	x
T6	AGT 1535/07	x	x	x
T7	AGT 1535/07	x	x	x
T8	AGT 1535/07	x	x	x
T9	AGT 1535/07	x	x	x
T11	AGT 1535/07	x	x	x
T12	AGT 1535/07	x	x	x
T13	AGT 1535/07	x	x	x
T14	AGT 1535/07	x	x	x
T15	AGT 1535/07	x	x	x
T16	AGT 1535/07	x	x	x
T17	AGT 1535/07	x	x	x
T18	AGT 1535/07	x	x	x
T19	AGT 1535/07	x	x	x
T20	AGT 1535/07	x	x	x
T21	AGT 1535/07	x	x	x
T22	AGT 1535/07	x	x	x
T23	AGT 1535/07	x	x	x
T24	AGT 1535/07	x	x	x
T25	AGT 1535/07	x	x	x
T26	AGT 1535/07	x	x	x
T27	AGT 1535/07	x	x	x
T28	AGT 1535/07	x	x	x
T29	AGT 1535/07	x	x	x
T30	AGT 1535/07	x	x	x
T31	AGT 1535/07	x	x	x
T32	AGT 1535/07	x	x	x
T33	AGT 1535/07	x	x	x
T34	AGT 1535/07	x	x	x
T35	AGT 1535/07	x	x	x
T36	AGT 1535/07	x	x	x
T37	AGT 1535/07	x	x	x
T38	AGT 1535/07	x	x	x
T39	AGT 1535/07	x	x	x
T40	AGT 1535/07	x	x	x
T41	AGT 1535/07	x	x	x
T42	AGT 1535/07	x	x	x
T43	AGT 1535/07	x	x	x
T44	AGT 1535/07	x	x	x
T45	AGT 1535/07	x	x	x
T46	AGT 1535/07	x	x	x
T47	AGT 1535/07	x	x	x
T48	AGT 1535/07	x	x	x
T49	AGT 1535/07	x	x	x
T50	AGT 1535/07	x	x	x
T51	AGT 1535/07	x	x	x
T52	AGT 1535/07	x	x	x
T53	AGT 1535/07	x	x	x
T54	AGT 1535/07	x	x	x
T55	AGT 1535/07	x	x	x
T56	AGT 1535/07	x	x	x
T57	AGT 1535/07	x	x	x
T58	AGT 1535/07	x	x	x
T59	AGT 1535/07	x	x	x
T60	AGT 1535/07	x	x	x
T61	AGT 1535/07	x	x	x
T62	AGT 1535/07	x	x	x
T63	AGT 1535/07	x	x	x
T64	AGT 1535/07	x	x	x
T65	AGT 1535/07	x	x	x
T66	AGT 1535/07	x	x	x
T67	AGT 1535/07	x	x	x
T68	AGT 1535/07	x	x	x
T69	AGT 1535/07	x	x	x
T70	AGT 1535/07	x	x	x
T71	AGT 1535/07	x	x	x
T72	AGT 1535/07	x	x	x
T73	AGT 1535/07	x	x	x
T74	AGT 1535/07	x	x	x
T75	AGT 1535/07	x	x	x
T76	AGT 1535/07	x	x	x
T77	AGT 1535/07	x	x	x
T78	AGT 1535/07	x	x	x
T79	AGT 1535/07	x	x	x
T80	AGT 1535/07	x	x	x
T81	AGT 1535/07	x	x	x
T82	AGT 1535/07	x	x	x
T83	AGT 1535/07	x	x	x
T84	AGT 1535/07	x	x	x
T85	AGT 1535/07	x	x	x
T86	AGT 1535/07	x	x	x
T87	AGT 1535/07	x	x	x
T88	AGT 1535/07	x	x	x
T89	AGT 1535/07	x	x	x
T90	AGT 1535/07	x	x	x
T92	AGT 1535/07	x	x	x
T93	AGT 1535/07	x	x	x
T94	AGT 1535/07	x	x	x
T95	AGT 1535/07	x		x
T96	AGT 1535/07	x		x
T97	AGT 1535/07	x		x
T98	AGT 1535/07	x		x
T99	AGT 1535/07			x
T100	AGT 1535/07			x
T101	AGT 1535/07			x
T102	AGT 1535/07			x
T103	AGT 1535/07			x
T104	AGT 1535/07			x
T105	AGT 1535/07			x
T106	AGT 1535/07			x
T107	AGT 1535/07			x
T108	AGT 1535/07			x
T109	AGT 1535/07			x
T110	AGT 1535/07			x
T111	AGT 1535/07			x
T112	AGT 1535/07			x
T113	AGT 1535/07			x
T114	AGT 1535/07			x
T115	AGT 1535/07			x
T116	AGT 1535/07			x
T117	AGT 1535/07			x
T118	AGT 1535/07			x
T119	AGT 1535/07			x
T120	AGT 1535/07			x
T121	AGT 1535/07			x
T122	AGT 1535/07			x
T123	AGT 1535/07			x
T124	AGT 1535/07			x
T125	AGT 1535/07			x
T126	AGT 1535/07			x
T127	AGT 1535/07			x
T128	AGT 1535/07			x
T129	AGT 1535/07			x
T130	AGT 1535/07			x
T131	AGT 1535/07			x
T132	AGT 1535/07			x
T133	AGT 1535/07			x
T134	AGT 1535/07			x
T135	AGT 1535/07			x
T136	AGT 1535/07			x
T137	AGT 1535/07			x
T138	AGT 1535/07			x
T139	AGT 1535/07			x
T140	AGT 1535/07			x
T141	AGT 1535/07			x
T142	AGT 1535/07			x
T143	AGT 1535/07			x
T144	AGT 1535/07			x
T145	AGT 1535/07			x
T146	AGT 1535/07			x
T147	AGT 1535/07			x
T148	AGT 1535/07			x
T149	AGT 1535/07			x
T150	AGT 1535/07			x
T151	AGT 1535/07			x
T152	AGT 1535/07			x
T153	AGT 1535/07			x
T154	AGT 1535/07			x
T155	AGT 1535/07			x
T156	AGT 1535/07			x
T157	AGT 1535/07			x
T158	AGT 1535/07			x
T159	AGT 1535/07			x
T160	AGT 1535/07			x
T161	AGT 1535/07			x
T162	AGT 1535/07			x
T163	AGT 1535/07			x
T164	AGT 1535/07			x
T165	AGT 1535/07			x
T166	AGT 1535/07			x
T167	AGT 1535/07			x
T168	AGT 1535/07			x
T169	AGT 1535/07			x
T170	AGT 1535/07			x
T171	AGT 1535/07			x
T172	AGT 1535/07			x
T173	AGT 1535/07			x
T174	AGT 1535/07			x
T175	AGT 1535/07			x
T176	AGT 1535/07			x
T177	AGT 1535/07			x
T178	AGT 1535/07			x
T179	AGT 1535/07			x
T180	AGT 1535/07			x
T181	AGT 1535/07			x
T182	AGT 1535/07			x
T183	AGT 1535/07			x
T184	AGT 1535/07			x
T185	AGT 1535/07			x
T186	AGT 1535/07			x
T187	AGT 1535/07			x
T301	AGT 987/02	x	x	x
T302	AGT 987/02	x	x	x
T303	AGT 987/02	x	x	x
T305	AGT 987/02	x	x	x
T306	AGT 987/02	x	x	x
T307	AGT 987/02	x	x	x
T309	AGT 987/02	x	x	x
T310	AGT 987/02	x	x	x
T312	AGT 987/02	x	x	x
T317	AGT 987/02	x	x	x
T319	AGT 987/02	x	x	x
T321	AGT 987/02	x	x	x
T322	AGT 987/02	x	x	x
T323	AGT 987/02	x	x	x
T324	AGT 987/02	x	x	x
T325	AGT 987/02	x	x	x
T326	AGT 987/02	x	x	x
T327	AGT 987/02	x	x	x
T328	AGT 987/02	x	x	x
T330	AGT 987/02	x	x	x
T331	AGT 987/02	x	x	x
T332	AGT 987/02	x	x	x
T333	AGT 987/02	x	x	x
T334	AGT 987/02	x	x	x
T335	AGT 987/02	x	x	x
T336	AGT 987/02	x	x	x
T337	AGT 987/02	x	x	x
T338	AGT 987/02	x	x	x
T339	AGT 987/02	x	x	x
T340	AGT 987/02	x	x	x
T341	AGT 987/02	x	x	x
T343	AGT 987/02	x	x	x
T345	AGT 987/02	x	x	x
T346	AGT 987/02	x	x	x
T348	AGT 987/02	x	x	x
T349	AGT 987/02	x	x	x
T350	AGT 987/02	x	x	x
T351	AGT 987/02	x	x	x
T352	AGT 987/02	x	x	x
T353	AGT 987/02	x	x	x
T354	AGT 987/02	x	x	x
T355	AGT 987/02	x	x	x
T356	AGT 987/02	x	x	x
T357	AGT 987/02	x	x	x
T358	AGT 987/02	x	x	x
T360	AGT 987/02	x	x	x
T361	AGT 987/02	x	x	x
T363	AGT 987/02	x	x	x
T364	AGT 987/02	x	x	x
T365	AGT 987/02	x	x	x
T366	AGT 987/02	x	x	x
T367	AGT 987/02	x	x	x
T368	AGT 987/02	x	x	x
T369	AGT 987/02	x	x	x
T370	AGT 987/02	x	x	x
T371	AGT 987/02	x	x	x
T372	AGT 987/02	x	x	x
T373	AGT 987/02	x	x	x
T374	AGT 987/02	x	x	x
T376	AGT 987/02	x	x	x
T377	AGT 987/02	x	x	x
T378	AGT 987/02	x	x	x
T379	AGT 987/02	x	x	x
T380	AGT 987/02	x	x	x
T381	AGT 987/02	x	x	x
T382	AGT 987/02	x	x	x
T383	AGT 987/02	x	x	x
T384	AGT 987/02	x	x	x
T385	AGT 987/02	x	x	x
T386	AGT 987/02	x	x	x
T387	AGT 987/02	x	x	x
T388	AGT 987/02	x	x	x
T389	AGT 987/02	x	x	x
T390	AGT 987/02	x	x	x
T401	AGT 987/02	x	x	x
T402	AGT 987/02	x	x	x
T403	AGT 987/02	x	x	x
T404	AGT 987/02	x	x	x
T405	AGT 987/02	x	x	x
T406	AGT 987/02	x	x	x
T407	AGT 987/02	x	x	x
T408	AGT 987/02	x	x	x
T409	AGT 987/02	x	x	x
T410	AGT 987/02	x	x	x
T411	AGT 987/02	x	x	x
T412	AGT 987/02	x	x	x
T413	AGT 987/02	x	x	x
T414	AGT 987/02	x	x	x
T415	AGT 987/02	x	x	x
T416	AGT 987/02	x	x	x
T417	AGT 987/02	x	x	x
T418	AGT 987/02	x	x	x
T419	AGT 987/02	x		x
T420	AGT 987/02	x		x
T421	AGT 987/02	x		x
T422	AGT 987/02	x		x
T423	AGT 987/02			x
T424	AGT 987/02			x
T425	AGT 987/02			x
T426	AGT 987/02			x
T427	AGT 987/02			x
T428	AGT 987/02			x
T429	AGT 987/02			x
T430	AGT 987/02			x
T431	AGT 987/02			x
T432	AGT 987/02			x
T433	AGT 987/02			x
T434	AGT 987/02			x
T435	AGT 987/02			x
T436	AGT 987/02			x
T437	AGT 987/02			x
T438	AGT 987/02			x
T439	AGT 987/02			x
T440	AGT 987/02			x
T441	AGT 987/02			x
T442	AGT 987/02			x
T443	AGT 987/02			x
T444	AGT 987/02			x
T445	AGT 987/02			x
T446	AGT 987/02			x
T447	AGT 987/02			x
T448	AGT 987/02			x
T449	AGT 987/02			x
T450	AGT 987/02			x
T451	AGT 987/02			x
T452	AGT 987/02			x
T453	AGT 987/02			x
T454	AGT 987/02			x
T455	AGT 987/02			x
T456	AGT 987/02			x
T457	AGT 987/02			x
T458	AGT 987/02			x
T459	AGT 987/02			x
T460	AGT 987/02			x
T461	AGT 987/02			x
T462	AGT 987/02			x
T463	AGT 987/02			x
T464	AGT 987/02			x
T465	AGT 987/02			x
T466	AGT 987/02			x
T467	AGT 987/02			x
T468	AGT 987/02			x
T469	AGT 987/02			x
T470	AGT 987/02			x
T471	AGT 987/02			x
T472	AGT 987/02			x
T473	AGT 987/02			x
T474	AGT 987/02			x
T475	AGT 987/02			x
T476	AGT 987/02			x
T477	AGT 987/02			x
T478	AGT 987/02			x
T479	AGT 987/02			x
T480	AGT 987/02			x
T481	AGT 987/02			x
T482	AGT 987/02			x
T483	AGT 987/02			x
T484	AGT 987/02			x
T485	AGT 987/02			x
T486	AGT 987/02			x
T487	AGT 987/02			x
T488	AGT 987/02			x
Lola 1	Lola		x	x
Lola 2	Lola		x	x
Lola 3	Lola		x	x
Lola 4	Lola		x	x
Lola 5	Lola		x	x
Lola 6	Lola		x	x
Lola 7	Lola		x	x
Lola 8	Lola		x	x
Lola 9	Lola		x	x
Lola 10	Lola		x	x
Lola 11	Lola		x	x
Lola 12	Lola		x	x
Lola 13	Lola		x	x
Lola 14	Lola		x	x
Lola 15	Lola		x	x
Lola 16	Lola		x	x
Lola 17	Lola		x	x
Lola 18	Lola		x	x
Lola 19	Lola		x	x
Lola 20	Lola		x	x
Lola 21	Lola		x	x
Lola 22	Lola		x	x
Lola 23	Lola		x	x
Lola 24	Lola		x	x
Lola 25	Lola		x	x
Lola 26	Lola		x	x
Lola 27	Lola		x	x
Lola 28	Lola		x	x
Lola 29	Lola		x	x
Lola 30	Lola		x	x
Lola 31	Lola		x	x
Lola 32	Lola		x	x
Lola 33	Lola		x	x
Lola 34	Lola		x	x
Lola 35	Lola		x	x
Lola 36	Lola		x	x
Lola 37	Lola		x	x
Lola 38	Lola		x	x
Lola 39	Lola		x	x
Lola 40	Lola		x	x
Lola 41	Lola			x
Lola 42	Lola			x
Lola 43	Lola			x
Lola 44	Lola			x
Lola 45	Lola			x
Lola 46	Lola			x
Lola 47	Lola			x
Lola 48	Lola			x
Lola 49	Lola			x
Lola 50	Lola			x
Lola 51	Lola			x
Lola 52	Lola			x
Lola 53	Lola			x
Lola 54	Lola			x
Lola 55	Lola			x
Lola 56	Lola			x
Lola 57	Lola			x
Lola 58	Lola			x
Lola 59	Lola			x
Lola 60	Lola			x
Lola 61	Lola			x
Lola 62	Lola			x
Lola 63	Lola			x
Lola 64	Lola			x
Lola 65	Lola			x
Lola 66	Lola			x
Lola 67	Lola			x
Lola 68	Lola			x
Lola 69	Lola			x
Lola 70	Lola			x
Lola 71	Lola			x
Lola 72	Lola			x
Lola 73	Lola			x
Lola 74	Lola			x
Lola 75	Lola			x
Lola 76	Lola			x
Lola 77	Lola			x
Lola 78	Lola			x
Lola 79	Lola			x
Lola 80	Lola			x
Lola 81	Lola			x
Lola 82	Lola			x
Lola 83	Lola			x
Lola 84	Lola			x
Lola 85	Lola			x
Lola 86	Lola			x
Lola 87	Lola			x
Lola 88	Lola			x
Lola 89	Lola			x
Lola 90	Lola			x
Lola 91	Lola			x
Lola 92	Lola			x
Lola 93	Lola			x
Lola 94	Lola			x
Lola 95	Lola			x
Lola 96	Lola			x
Lola 97	Lola			x
Lola 98	Lola			x
Lola 99	Lola			x
Lola 100	Lola			x
Lola 101	Lola			x
Lola 102	Lola			x
Lola 103	Lola			x
Lola 104	Lola			x
Lola 105	Lola			x
Lola 106	Lola			x
Lola 107	Lola			x
Lola 108	Lola			x
Lola 109	Lola			x
Lola 110	Lola			x
Lola 111	Lola			x
Lola 112	Lola			x
Lola 113	Lola			x
Lola 114	Lola			x
Lola 115	Lola			x
Lola 116	Lola			x
Lola 117	Lola			x
Lola 118	Lola			x
Lola 119	Lola			x
Lola 120	Lola			x
Lola 121	Lola			x
Lola 122	Lola			x
Lola 123	Lola			x
Lola 124	Lola			x
Lola 125	Lola			x
Lola 126	Lola			x
Lola 127	Lola			x
Lola 128	Lola			x
Lola 129	Lola			x
Lola 130	Lola			x
Lola 131	Lola			x
Lola 132	Lola			x
Lola 133	Lola			x
Lola 134	Lola			x
Lola 135	Lola			x
Lola 136	Lola			x
Lola 137	Lola			x
Lola 138	Lola			x
Lola 139	Lola			x
Lola 140	Lola			x
Lola 141	Lola			x
Lola 142	Lola			x
Lola 143	Lola			x
Lola 144	Lola			x
Lola 145	Lola			x
Lola 146	Lola			x
Lola 147	Lola			x
Lola 148	Lola			x
Lola 149	Lola			x
Lola 150	Lola			x
Lola 151	Lola			x
Lola 152	Lola			x
Lola 153	Lola			x
Lola 154	Lola			x
Lola 155	Lola			x
Lola 156	Lola			x
Lola 157	Lola			x
Lola 158	Lola			x
Lola 159	Lola			x
Lola 160	Lola			x
Lola 161	Lola			x
Lola 162	Lola			x
Lola 163	Lola			x
Lola 164	Lola			x
Lola 165	Lola			x
Lola 166	Lola			x
Lola 167	Lola			x
Lola 168	Lola			x
Lola 169	Lola			x
Lola 170	Lola			x
Lola 171	Lola			x
Lola 172	Lola			x
Lola 173	Lola			x
Lola 174	Lola			x
Lola 175	Lola			x
Lola 176	Lola			x
Lola 177	Lola			x
Lola 178	Lola			x
Lola 179	Lola			x
Lola 180	Lola			x
Lola 181	Lola			x
Lola 182	Lola			x
Lola 183	Lola			x
Lola 184	Lola			x
Lola 185	Lola			x
Lola 186	Lola			x
Lola 187	Lola			x
Lola 188	Lola			x
Lola 189	Lola			x
Lola 190	Lola			x
Lola 191	Lola			x
Lola 192	Lola			x
Lola 193	Lola			x
Lola 194	Lola			x
Lola 195	Lola			x
Lola 196	Lola			x
Lola 197	Lola			x
Lola 198	Lola			x
Lola 199	Lola			x
Lola 200	Lola			x
AGT 981 1	AGT 981/05		x	x
AGT 981 2	AGT 981/05		x	x
AGT 981 3	AGT 981/05		x	x
AGT 981 4	AGT 981/05		x	x
AGT 981 5	AGT 981/05		x	x
AGT 981 6	AGT 981/05		x	x
AGT 981 7	AGT 981/05		x	x
AGT 981 8	AGT 981/05		x	x
AGT 981 9	AGT 981/05		x	x
AGT 981 10	AGT 981/05		x	x
AGT 981 11	AGT 981/05		x	x
AGT 981 12	AGT 981/05		x	x
AGT 981 13	AGT 981/05		x	x
AGT 981 14	AGT 981/05		x	x
AGT 981 15	AGT 981/05		x	x
AGT 981 16	AGT 981/05		x	x
AGT 981 17	AGT 981/05		x	x
AGT 981 18	AGT 981/05		x	x
AGT 981 19	AGT 981/05		x	x
AGT 981 20	AGT 981/05		x	x
AGT 981 21	AGT 981/05		x	x
AGT 981 22	AGT 981/05		x	x
AGT 981 23	AGT 981/05		x	x
AGT 981 24	AGT 981/05		x	x
AGT 981 25	AGT 981/05		x	x
AGT 981 26	AGT 981/05		x	x
AGT 981 27	AGT 981/05		x	x
AGT 981 28	AGT 981/05		x	x
AGT 981 29	AGT 981/05		x	x
AGT 981 30	AGT 981/05		x	x
AGT 981 31	AGT 981/05		x	x
AGT 981 32	AGT 981/05		x	x
AGT 981 33	AGT 981/05		x	x
AGT 981 34	AGT 981/05		x	x
AGT 981 35	AGT 981/05		x	x
AGT 981 36	AGT 981/05		x	x
AGT 981 37	AGT 981/05		x	x
AGT 981 38	AGT 981/05		x	x
AGT 981 39	AGT 981/05		x	x
AGT 981 40	AGT 981/05		x	x
AGT 981 41	AGT 981/05			x
AGT 981 42	AGT 981/05			x
AGT 981 43	AGT 981/05			x
AGT 981 44	AGT 981/05			x
AGT 981 45	AGT 981/05			x
AGT 981 46	AGT 981/05			x
AGT 981 47	AGT 981/05			x
AGT 981 48	AGT 981/05			x
AGT 981 49	AGT 981/05			x
AGT 981 50	AGT 981/05			x
AGT 981 51	AGT 981/05			x
AGT 981 52	AGT 981/05			x
AGT 981 53	AGT 981/05			x
AGT 981 54	AGT 981/05			x
AGT 981 55	AGT 981/05			x
AGT 981 56	AGT 981/05			x
AGT 981 57	AGT 981/05			x
AGT 981 58	AGT 981/05			x
AGT 981 59	AGT 981/05			x
AGT 981 60	AGT 981/05			x
AGT 981 61	AGT 981/05			x
AGT 981 62	AGT 981/05			x
AGT 981 63	AGT 981/05			x
AGT 981 64	AGT 981/05			x
AGT 981 65	AGT 981/05			x
AGT 981 66	AGT 981/05			x
AGT 981 67	AGT 981/05			x
AGT 981 68	AGT 981/05			x
AGT 981 69	AGT 981/05			x
AGT 981 70	AGT 981/05			x
AGT 981 71	AGT 981/05			x
AGT 981 72	AGT 981/05			x
AGT 981 73	AGT 981/05			x
AGT 981 74	AGT 981/05			x
AGT 981 75	AGT 981/05			x
AGT 981 76	AGT 981/05			x
AGT 981 77	AGT 981/05			x
AGT 981 78	AGT 981/05			x
AGT 981 79	AGT 981/05			x
AGT 981 80	AGT 981/05			x
AGT 981 81	AGT 981/05			x
AGT 981 82	AGT 981/05			x
AGT 981 83	AGT 981/05			x
AGT 981 84	AGT 981/05			x
AGT 981 85	AGT 981/05			x
AGT 981 86	AGT 981/05			x
AGT 981 87	AGT 981/05			x
AGT 981 88	AGT 981/05			x
AGT 981 89	AGT 981/05			x
AGT 981 90	AGT 981/05			x
AGT 981 91	AGT 981/05			x
AGT 981 92	AGT 981/05			x
AGT 981 93	AGT 981/05			x
AGT 981 94	AGT 981/05			x
AGT 981 95	AGT 981/05			x
AGT 981 96	AGT 981/05			x
AGT 981 97	AGT 981/05			x
AGT 981 98	AGT 981/05			x
AGT 981 99	AGT 981/05			x
AGT 981 100	AGT 981/05			x
AGT 981 101	AGT 981/05			x
AGT 981 102	AGT 981/05			x
AGT 981 103	AGT 981/05			x
AGT 981 104	AGT 981/05			x
AGT 981 105	AGT 981/05			x
AGT 981 106	AGT 981/05			x
AGT 981 107	AGT 981/05			x
AGT 981 108	AGT 981/05			x
AGT 981 109	AGT 981/05			x
AGT 981 110	AGT 981/05			x
AGT 981 111	AGT 981/05			x
AGT 981 112	AGT 981/05			x
AGT 981 113	AGT 981/05			x
AGT 981 114	AGT 981/05			x
AGT 981 115	AGT 981/05			x
AGT 981 116	AGT 981/05			x
AGT 981 117	AGT 981/05			x
AGT 981 118	AGT 981/05			x
AGT 981 119	AGT 981/05			x
AGT 981 120	AGT 981/05			x
AGT 981 121	AGT 981/05			x
AGT 981 122	AGT 981/05			x
AGT 981 123	AGT 981/05			x
AGT 981 124	AGT 981/05			x
AGT 981 125	AGT 981/05			x
AGT 981 126	AGT 981/05			x
AGT 981 127	AGT 981/05			x
AGT 981 128	AGT 981/05			x
AGT 981 129	AGT 981/05			x
AGT 981 130	AGT 981/05			x
AGT 981 131	AGT 981/05			x
AGT 981 132	AGT 981/05			x
AGT 981 133	AGT 981/05			x
AGT 981 134	AGT 981/05			x
AGT 981 135	AGT 981/05			x
AGT 981 136	AGT 981/05			x
AGT 981 137	AGT 981/05			x
AGT 981 138	AGT 981/05			x
AGT 981 139	AGT 981/05			x
AGT 981 140	AGT 981/05			x
AGT 981 141	AGT 981/05			x
AGT 981 142	AGT 981/05			x
AGT 981 143	AGT 981/05			x
AGT 981 144	AGT 981/05			x
AGT 981 145	AGT 981/05			x
AGT 981 146	AGT 981/05			x
AGT 981 147	AGT 981/05			x
AGT 981 148	AGT 981/05			x
AGT 981 149	AGT 981/05			x
AGT 981 150	AGT 981/05			x
AGT 981 151	AGT 981/05			x
AGT 981 152	AGT 981/05			x
AGT 981 153	AGT 981/05			x
AGT 981 154	AGT 981/05			x
AGT 981 155	AGT 981/05			x
AGT 981 156	AGT 981/05			x
AGT 981 157	AGT 981/05			x
AGT 981 158	AGT 981/05			x
AGT 981 159	AGT 981/05			x
AGT 981 160	AGT 981/05			x
AGT 981 161	AGT 981/05			x
AGT 981 162	AGT 981/05			x
AGT 981 163	AGT 981/05			x
AGT 981 164	AGT 981/05			x
AGT 981 165	AGT 981/05			x
AGT 981 166	AGT 981/05			x
AGT 981 167	AGT 981/05			x
AGT 981 168	AGT 981/05			x
AGT 981 169	AGT 981/05			x
AGT 981 170	AGT 981/05			x
AGT 981 171	AGT 981/05			x
AGT 981 172	AGT 981/05			x
AGT 981 173	AGT 981/05			x
AGT 981 174	AGT 981/05			x
AGT 981 175	AGT 981/05			x
AGT 981 176	AGT 981/05			x
AGT 981 177	AGT 981/05			x
AGT 981 178	AGT 981/05			x
AGT 981 179	AGT 981/05			x
AGT 981 180	AGT 981/05			x
AGT 981 181	AGT 981/05			x
AGT 981 182	AGT 981/05			x
AGT 981 183	AGT 981/05			x
AGT 981 184	AGT 981/05			x
AGT 981 185	AGT 981/05			x
AGT 981 186	AGT 981/05			x
AGT 981 187	AGT 981/05			x
AGT 981 188	AGT 981/05			x
AGT 981 189	AGT 981/05			x
AGT 981 190	AGT 981/05			x
AGT 981 191	AGT 981/05			x
AGT 981 192	AGT 981/05			x
AGT 981 193	AGT 981/05			x
AGT 981 194	AGT 981/05			x
AGT 981 195	AGT 981/05			x
AGT 981 196	AGT 981/05			x
AGT 981 197	AGT 981/05			x
AGT 981 198	AGT 981/05			x
AGT 981 199	AGT 981/05			x
AGT 981 200	AGT 981/05			x
AGT 1535 1	AGT 1535/07		x	x
AGT 1535 2	AGT 1535/07		x	x
AGT 1535 3	AGT 1535/07		x	x
AGT 1535 4	AGT 1535/07		x	x
AGT 1535 5	AGT 1535/07		x	x
AGT 1535 6	AGT 1535/07		x	x
AGT 1535 7	AGT 1535/07		x	x
AGT 1535 8	AGT 1535/07		x	x
AGT 1535 9	AGT 1535/07		x	x
AGT 1535 10	AGT 1535/07		x	x
AGT 1535 11	AGT 1535/07		x	x
AGT 1535 12	AGT 1535/07		x	x
AGT 1535 13	AGT 1535/07		x	x
AGT 1535 14	AGT 1535/07		x	x
AGT 1535 15	AGT 1535/07		x	x
AGT 1535 16	AGT 1535/07		x	x
AGT 1535 17	AGT 1535/07		x	x
AGT 1535 18	AGT 1535/07		x	x
AGT 1535 19	AGT 1535/07		x	x
AGT 1535 20	AGT 1535/07		x	x
AGT 1535 21	AGT 1535/07		x	x
AGT 1535 22	AGT 1535/07		x	x
AGT 1535 23	AGT 1535/07		x	x
AGT 1535 24	AGT 1535/07		x	x
AGT 1535 25	AGT 1535/07		x	x
AGT 1535 26	AGT 1535/07		x	x
AGT 1535 27	AGT 1535/07		x	x
AGT 1535 28	AGT 1535/07		x	x
AGT 1535 29	AGT 1535/07		x	x
AGT 1535 30	AGT 1535/07		x	x
AGT 1535 31	AGT 1535/07		x	x
AGT 1535 32	AGT 1535/07		x	x
AGT 1535 33	AGT 1535/07		x	x
AGT 1535 34	AGT 1535/07		x	x
AGT 1535 35	AGT 1535/07		x	x
AGT 1535 36	AGT 1535/07		x	x
AGT 1535 37	AGT 1535/07		x	x
AGT 1535 38	AGT 1535/07		x	x
AGT 1535 39	AGT 1535/07		x	x
AGT 1535 40	AGT 1535/07		x	x
AGT 1535 41	AGT 1535/07			x
AGT 1535 42	AGT 1535/07			x
AGT 1535 43	AGT 1535/07			x
AGT 1535 44	AGT 1535/07			x
AGT 1535 45	AGT 1535/07			x
AGT 1535 46	AGT 1535/07			x
AGT 1535 47	AGT 1535/07			x
AGT 1535 48	AGT 1535/07			x
AGT 1535 49	AGT 1535/07			x
AGT 1535 50	AGT 1535/07			x
AGT 1535 51	AGT 1535/07			x
AGT 1535 52	AGT 1535/07			x
AGT 1535 53	AGT 1535/07			x
AGT 1535 54	AGT 1535/07			x
AGT 1535 55	AGT 1535/07			x
AGT 1535 56	AGT 1535/07			x
AGT 1535 57	AGT 1535/07			x
AGT 1535 58	AGT 1535/07			x
AGT 1535 59	AGT 1535/07			x
AGT 1535 60	AGT 1535/07			x
AGT 1535 61	AGT 1535/07			x
AGT 1535 62	AGT 1535/07			x
AGT 1535 63	AGT 1535/07			x
AGT 1535 64	AGT 1535/07			x
AGT 1535 65	AGT 1535/07			x
AGT 1535 66	AGT 1535/07			x
AGT 1535 67	AGT 1535/07			x
AGT 1535 68	AGT 1535/07			x
AGT 1535 69	AGT 1535/07			x
AGT 1535 70	AGT 1535/07			x
AGT 1535 71	AGT 1535/07			x
AGT 1535 72	AGT 1535/07			x
AGT 1535 73	AGT 1535/07			x
AGT 1535 74	AGT 1535/07			x
AGT 1535 75	AGT 1535/07			x
AGT 1535 76	AGT 1535/07			x
AGT 1535 77	AGT 1535/07			x
AGT 1535 78	AGT 1535/07			x
AGT 1535 79	AGT 1535/07			x
AGT 1535 80	AGT 1535/07			x
AGT 1535 81	AGT 1535/07			x
AGT 1535 82	AGT 1535/07			x
AGT 1535 83	AGT 1535/07			x
AGT 1535 84	AGT 1535/07			x
AGT 1535 85	AGT 1535/07			x
AGT 1535 86	AGT 1535/07			x
AGT 1535 87	AGT 1535/07			x
AGT 1535 88	AGT 1535/07			x
AGT 1535 89	AGT 1535/07			x
AGT 1535 90	AGT 1535/07			x
AGT 1535 91	AGT 1535/07			x
AGT 1535 92	AGT 1535/07			x
AGT 1535 93	AGT 1535/07			x
AGT 1535 94	AGT 1535/07			x
AGT 1535 95	AGT 1535/07			x
AGT 1535 96	AGT 1535/07			x
AGT 1535 97	AGT 1535/07			x
AGT 1535 98	AGT 1535/07			x
AGT 1535 99	AGT 1535/07			x
AGT 1535 100	AGT 1535/07			x
AGT 1535 101	AGT 1535/07			x
AGT 1535 102	AGT 1535/07			x
AGT 1535 103	AGT 1535/07			x
AGT 1535 104	AGT 1535/07			x
AGT 1535 105	AGT 1535/07			x
AGT 1535 106	AGT 1535/07			x
AGT 1535 107	AGT 1535/07			x
AGT 1535 108	AGT 1535/07			x
AGT 1535 109	AGT 1535/07			x
AGT 1535 110	AGT 1535/07			x
AGT 1535 111	AGT 1535/07			x
AGT 1535 112	AGT 1535/07			x
AGT 1535 113	AGT 1535/07			x
AGT 1535 114	AGT 1535/07			x
AGT 1535 115	AGT 1535/07			x
AGT 1535 116	AGT 1535/07			x
AGT 1535 117	AGT 1535/07			x
AGT 1535 118	AGT 1535/07			x
AGT 1535 119	AGT 1535/07			x
AGT 1535 120	AGT 1535/07			x
AGT 1535 121	AGT 1535/07			x
AGT 1535 122	AGT 1535/07			x
AGT 1535 123	AGT 1535/07			x
AGT 1535 124	AGT 1535/07			x
AGT 1535 125	AGT 1535/07			x
AGT 1535 126	AGT 1535/07			x
AGT 1535 127	AGT 1535/07			x
AGT 1535 128	AGT 1535/07			x
AGT 1535 129	AGT 1535/07			x
AGT 1535 130	AGT 1535/07			x
AGT 1535 131	AGT 1535/07			x
AGT 1535 132	AGT 1535/07			x
AGT 1535 133	AGT 1535/07			x
AGT 1535 134	AGT 1535/07			x
AGT 1535 135	AGT 1535/07			x
AGT 1535 136	AGT 1535/07			x
AGT 1535 137	AGT 1535/07			x
AGT 1535 138	AGT 1535/07			x
AGT 1535 139	AGT 1535/07			x
AGT 1535 140	AGT 1535/07			x
AGT 1535 141	AGT 1535/07			x
AGT 1535 142	AGT 1535/07			x
AGT 1535 143	AGT 1535/07			x
AGT 1535 144	AGT 1535/07			x
AGT 1535 145	AGT 1535/07			x
AGT 1535 146	AGT 1535/07			x
AGT 1535 147	AGT 1535/07			x
AGT 1535 148	AGT 1535/07			x
AGT 1535 149	AGT 1535/07			x
AGT 1535 150	AGT 1535/07			x
AGT 1535 151	AGT 1535/07			x
AGT 1535 152	AGT 1535/07			x
AGT 1535 153	AGT 1535/07			x
AGT 1535 154	AGT 1535/07			x
AGT 1535 155	AGT 1535/07			x
AGT 1535 156	AGT 1535/07			x
AGT 1535 157	AGT 1535/07			x
AGT 1535 158	AGT 1535/07			x
AGT 1535 159	AGT 1535/07			x
AGT 1535 160	AGT 1535/07			x
AGT 1535 161	AGT 1535/07			x
AGT 1535 162	AGT 1535/07			x
AGT 1535 163	AGT 1535/07			x
AGT 1535 164	AGT 1535/07			x
AGT 1535 165	AGT 1535/07			x
AGT 1535 166	AGT 1535/07			x
AGT 1535 167	AGT 1535/07			x
AGT 1535 168	AGT 1535/07			x
AGT 1535 169	AGT 1535/07			x
AGT 1535 170	AGT 1535/07			x
AGT 1535 171	AGT 1535/07			x
AGT 1535 172	AGT 1535/07			x
AGT 1535 173	AGT 1535/07			x
AGT 1535 174	AGT 1535/07			x
AGT 1535 175	AGT 1535/07			x
AGT 1535 176	AGT 1535/07			x
AGT 1535 177	AGT 1535/07			x
AGT 1535 178	AGT 1535/07			x
AGT 1535 179	AGT 1535/07			x
AGT 1535 180	AGT 1535/07			x
AGT 1535 181	AGT 1535/07			x
AGT 1535 182	AGT 1535/07			x
AGT 1535 183	AGT 1535/07			x
AGT 1535 184	AGT 1535/07			x
AGT 1535 185	AGT 1535/07			x
AGT 1535 186	AGT 1535/07			x
AGT 1535 187	AGT 1535/07			x
AGT 1535 188	AGT 1535/07			x
AGT 1535 189	AGT 1535/07			x
AGT 1535 190	AGT 1535/07			x
AGT 1535 191	AGT 1535/07			x
AGT 1535 192	AGT 1535/07			x
AGT 1535 193	AGT 1535/07			x
AGT 1535 194	AGT 1535/07			x
AGT 1535 195	AGT 1535/07			x
AGT 1535 196	AGT 1535/07			x
AGT 1535 197	AGT 1535/07			x
AGT 1535 198	AGT 1535/07			x
AGT 1535 199	AGT 1535/07			x
AGT 1535 200	AGT 1535/07			x
