# Supplementary material for: Development and Complex Application of Methods for the Identification of Mutations in the FAD3A and FAD3B Genes Resulting in the Reduced Content of Linolenic Acid in Flax Oil
Source: Plants (Basel). 2022 Dec 24;12(1):95. doi: 10.3390/plants12010095 (PMC9824437; doi:10.3390/plants12010095)
Supplement: Supplementary file 1 [file plants-12-00095-s001.zip › Supplementary Table S2.xlsx]

## Sheet: Лист1
Supplementary Table S2. Results of the identification of the G to A mutation in exon 1 of FAD3A and C to T mutation in exon 2 of FAD3B in flax samples using targeted deep sequencing.
Coordinates are given according to the reference genome - flax cultivar CDC Bethune, GCA_000224295.2 ASM22429v2
					M1				M10				M100				M101				M102				M103				M104				M105				M106				M107				M108				M109
Mutation	Chromosome in the reference genome	Position in the reference genome	Nucleotide in the reference genome (Ref)	Mutation relative to the reference genome (Mut)	Mut. coverage	Ref. coverage	Ratio		Mut. coverage	Ref. coverage	Ratio		Mut. coverage	Ref. coverage	Ratio		Mut. coverage	Ref. coverage	Ratio		Mut. coverage	Ref. coverage	Ratio		Mut. coverage	Ref. coverage	Ratio		Mut. coverage	Ref. coverage	Ratio		Mut. coverage	Ref. coverage	Ratio		Mut. coverage	Ref. coverage	Ratio		Mut. coverage	Ref. coverage	Ratio		Mut. coverage	Ref. coverage	Ratio		Mut. coverage
FAD3A (G to A in exon 1)	CP027631.1	16092348	C	T	0	210	0		0	132	0		85	121	0.412621		194	5	0.974874		102	58	0.6375		0	237	0		73	114	0.390374		119	53	0.69186		0	217	0		98	104	0.485149		0	110	0		127
FAD3B (C to T in exon 2)	CP027622.1	1035655	C	T	133	44	0.751412		105	10	0.913043		0	172	0		0	235	0		101	32	0.759398		241	38	0.863799		0	196	0		0	203	0		125	181	0.408497		152	76	0.666667		117	12	0.906977		1
[truncated: 1,214 more columns]
